# Supplementary material for: What Links Chronic Kidney Disease and Ischemic Cardiomyopathy? A Comprehensive Bioinformatic Analysis Utilizing Bulk and Single-Cell RNA Sequencing Data with Machine Learning
Source: Life (Basel). 2023 Nov 16;13(11):2215. doi: 10.3390/life13112215 (PMC10672726; doi:10.3390/life13112215)
Supplement: Supplementary file 1 [file life-13-02215-s001.zip]

Archive with 1 entries (1 files):
- life-2629552-supplementary.pdf
